# Supplementary material for: Patient-specific optimisation of administered activity and acquisition times for 18F-FDG PET imaging
Source: EJNMMI Res. 2017 Jan 13;7:3. doi: 10.1186/s13550-016-0250-3 (PMC5236047; doi:10.1186/s13550-016-0250-3)
Supplement: Additional file 1: — Image quality data and data used to derive equations (3) to (6). (XLSX 83.5 kb) [file 13550_2016_250_MOESM1_ESM.xlsx]

## Sheet: Image quality data
Injection Activity (MBq)	Weight (kg)	Acquisition/rebin time (min)	Quality score	Liver SNR	AA SNR	NEC/m (Mcounts/m)	NEC density (Mcounts/m^3)
253.39	84.9	4	4	6.63514	10	55.6469	636.291
324	114	4	4	6.95	10.3	40.5976	403.198
321.49	114	4	4	9.46154	8.41667	45.6235	457.792
131	68	4	4	8.7619	10.4667	40.096	675.017
295	88	4	4	8.24138	14.1333	60.0946	648.081
314.62	100	4	4	11.7333	9.21739	59.7232	607.56
276.6	87	4	4	7.63158	8.7037	65.5376	591.719
302.34	98.6	4	4	7.40541	8.45455	70.3746	860.526
311	87.1	4	4	9	9.4	56.5995	703.956
291	93	4	4	9.22222	14.4286	40.3229	472.913
293	98	4	4	9.07407	9.52632	47.8494	486.196
274.67	87	4	4	9.40909	6.37931	60.8457	746.756
273	87.5	4	4	10	14.5714	38.0865	469.826
254.84	82.5	4	4	10.619	7.875	46.5568	518.502
388.88	139	4	3	9.42105	9.14286	39.4689	318.182
274.9	87	4	4	10.5385	16.6923	58.4604	755.468
265.05	90	4	4	9.58621	5.39394	64.5276	709.211
287	93	4	4	8.53333	7.58621	53.2418	582.514
240	79	4	4	10.7692	10.45	59.5009	553.888
236.59	78.2	4	4	9.58065	7.32143	60.4852	738.128
297.57	97	4	4	9.70833	9.41667	41.6544	370.045
228.77	74	4	4	9.21739	8.57692	56.3171	552.671
288.01	98.5	4	4	9.67857	11.0556
247.17	81	4	4	9	14.6923	49.3361	598.674
271.09	87	4	4	9.27273	6.28	61.5167	810.433
250.22	80	4	4	12.5	14	62.9606	750.112
233.36	82.6	4	4	8.51613	16.6667	55.7621	605.149
317.61	110	4	2	5.16364	4.29412	55.134	397.053
247.56	82	4	4	10.931	15.4667	53.2412	596.807
298.33	98.5	4	4	9.32143	10.7778	57.7713	657.988
230.67	77	4	4	9.45455	15.6111	50.377	574.712
238	81	4	3	6.96154	7.8125	61.2547	516.177
185.6	58	3	4	11	4.675	64.9169	798.673
234.33	82	3	4	9	11.9048	44.8612	485.537
154.13	53	3	3	8.71429	7.15385	49.7831	770.719
251.34	88	3	4	7.8125	15.9167	50.1015	489.272
211.95	63	3	3	6.4	8.1	47.1986	831.005
266.67	80	3	4	8.45	12.7	58.69	781.907
181	53	3	4	11.15	8.82353	45.4022	801.947
152.47	54	3	3	10.1667	4.73333	34.2902	619.281
217.76	73	3	4	8	7.47826	26.1904	308.133
229.21	81	3	4	7.36	5.66667	46.9072	661.475
250.81	87	3	4	10.2609	8.42105	43.8436	594.086
283.84	94.8	3	4	8.8	11.1765	41.3968	445.482
256.68	81	3	4	7.375	9.6	36.9679	494.256
279.13	92	3	4	7.35714	4.5814	46.531	517.742
235.62	82	3	4	9.08696	12.0625	55.4013	733.384
187.18	59	3	4	9.3	8.375	89.8004	1724.08
228.92	76	3	4	9.75	6.81481	40.4702	572.308
167	49	3	4	9.84211	8.11765	67.2553	982.661
281.74	88	3	4	9.21429	7.7619	44.4115	561.637
154	48.6	3	4	9.85	8.375	52.4254	1222.61
216.78	73.1	3	4	7.65217	9.8125	55.2958	808.702
101	34.9	3	4	11.6875	11.7857	51.1238	1212.9
124	41	3	4	12.4	7.9	60.7497	1715.37
154.05	52	3	4	9.43478	12.3333	52.4198	1051.61
158	47	3	4	11.3333	12.0667	64.5789	1184.39
191.68	62	3	3	7.66667	8.15385	68.5464	1217.52
206.31	71	3	4	9.62069	8.32143	38.493	419.552
213.97	74	3	4	9.78571	11.7895	43.4028	559.206
259.5	72	3	4	10.8	11.4	68.7275	1049.98
229.48	72	3	4	8	13	42.3726	517.61
345.66	107	3	4	9.58824	9.38462	30.9891	285.13
234.23	82	3	4	9.14706	10.2	37.2688	544.666
273.62	63	3	4	10.0455	9.64706	48.8095	725.286
222.92	66	3	4	7.25926	13	69.3066	907.891
196.72	52	3	4	9.5	7.89474	62.9971	1015.72
197.35	58	3	4	8.61538	10.4444	56.0331	936.24
244	81	3	4	9.52174	7.4	46.7201	688.467
224.67	73	3	4	9.26087	8.95	62.7118	1050.45
247.12	87.3	3	4	10	6.31034	44.3109	550.323
253	82.9	3	4	8.66667	8.70588	57.4584	846.906
246	82	3	4	8.19355	12.25	44.9114	615.334
161.23	52	3	4	9.95	5.75758	57.969	1385.13
219.57	70	3	4	10.75	13.5294	43.6319	545.372
224	72	3	4	10.7692	7.6129	49.0726	705.705
200.18	68	3	3	8.61905	9.21429	50.2368	739.386
263.93	88	3	4	9.37037	10.7222
204.07	63	3	4	8.47368	10	50.1251	722.565
182.71	57	3	4	9.73077	20.0909	57.3581	638.796
174	59	3	4	8.13333	12.3333	46.1589	692.38
176	58	3	4	6.5	14.8667	65.8161	1127.51
172	57	3	4	6.76316	17.25	52.4918	859.901
169.21	54	3	4	12.7647	11.5	66.3892	1119.21
237.58	78	3	3	7	11	76.7956	1022.44
233.38	75	3	4	5.4	8.33333	56.0803	633.461
226.98	76	3	3	8.65	9.75	47.5632	772.87
209.3	71	3	4	9.65385	10.5789	43.037	599.184
197	61	3	4	11.5909	12.9167	60.2884	917.562
237.36	75	3	4	8.26667	16	55.3526	765.353
195.82	65	3	4	8.69231	7.5	67.9494	988.973
179.21	60	3	4	9.61111	8	50.9633	994.6
236.5	80	3	4	10.3571	11.85	54.9261	740.763
256.33	90	3	4	8.85714	10.6875	41.8158	520.298
224	69	3	4	11	7.41176	78.699	1430.73
187.61	61	3	4	8.65385	10.8235	62.4655	1041.4
195.35	63	3	4	8.45833	9.85714	66.1735	1042.68
197.8	64	3	4	8.72727	11.6364	58.3532	965.107
155.17	52	3	4	9.42105	7.4375	47.313	1032.67
244.93	82	3	4	8.58621	13.5	52.9044	651.684
159.13	56	3	4	9.46429	6.92593	45.3208	697.157
208.95	70	3	4	8.91667	13.4	39.5222	651.332
253.6	79	3	4	9.15385	8.8	49.1495	726.215
188.22	63	3	4	9.4	9.21053	57.1233	837.463
262	87	3	4	8.56667	9.28571	42.6632	498.827
169.09	59	3	4	7.58621	6.68182	26.7692	387.645
207	69.1	3	3	6.86207	8	24.4351	366.618
250.13	76	3	4	10.75	7.85714	44.1086	529.172
169	57	3	4	9.72727	9.4	46.5433	728.412
262.22	87	3	4	9.58333	12.6667	43.2755	521.46
196	68	3	4	9.22222	6.43333	38.4038	483.431
234.33	82	2	3	7.6	9.53846	29.9427	324.073
154.13	53	2	3	7.5625	8.25	35.2602	545.882
251.34	88	2	3	7.42857	10.5789	43.3622	423.459
253.39	84.9	2	3	5.90123	7.94444	28.1593	321.986
211.95	63	2	2	5.70588	6	31.2542	550.279
324	114	2	3	6.4186	7.64286	20.2988	201.599
266.67	80	2	3	6.8	10.3846	39.4468	525.537
181	53	2	4	9.45833	8.94118	30.2094	533.593
152.47	54	2	4	8.36364	4.20588	22.8526	412.717
217.76	73	2	3	7	6.17857	17.5748	206.769
229.21	81	2	3	6.27586	4.48387	26.9978	380.717
250.81	87	2	3	8.2069	8.58824	29.4239	398.698
321.49	114	2	3	6.80556	5.875	20.9383	210.098
295	88	2	3	6.32432	9.95455	28.169	303.784
283.84	94.8	2	3	7.61765	8.19048	27.6925	298.006
256.68	81	2	3	6.26316	8.31818	24.9278	333.282
279.13	92	2	4	6.24242	3.17391	31.426	349.671
235.62	82	2	4	8.11538	12.6667	37.4662	495.966
187.18	59	2	4	8.45455	8.4375	61.714	1184.85
228.92	76	2	4	8.10345	7.07692	45.4412	642.605
311	87.1	2	4	6.88462	10.3571	28.3173	352.197
291	93	2	3	6.91667	9.85	20.2255	237.208
293	98	2	3	6.8	7.90909	23.7744	241.57
274.67	87	2	3	7.2069	6.88462	30.1368	369.867
167	49	2	4	8.5	7	44.8795	655.73
281.74	88	2	4	8.41935	7	29.6674	375.181
154	48.6	2	4	8.56522	6.94737	35.0513	817.428
273	87.5	2	3	7.51515	9.13043	18.8072	232.001
254.84	82.5	2	3	7.43333	5.57143	23.2136	258.529
216.78	73.1	2	3	6.76923	8.68421	37.6812	551.087
101	34.9	2	3	10.5	9.58824	34.1749	810.792
124	41	2	4	9.84211	8.15789	40.3785	1140.15
154.05	52	2	4	8	9.47368	35.0663	703.478
158	47	2	4	9.66667	9	43.9888	806.763
388.88	139	2	2	6.7451	5.67308	19.7344	159.091
206.31	71	2	3	8.63636	10.4348	25.7165	280.295
274.9	87	2	3	7.61111	11.1	29.2205	377.608
213.97	74	2	4	8.33333	9.69565	28.8407	371.587
259.5	72	2	4	8.56	8.04762	45.4961	695.064
229.48	72	2	3	6.87879	8.88889	28.2659	345.287
265.05	90	2	3	7.23684	5.02632	20.939	230.137
287	93	2	3	6.86486	5.52381	21.1273	231.153
345.66	107	2	3	7.7619	6.61538	20.5464	189.047
234.23	82	2	3	8.58333	8.27778	24.7421	361.594
273.62	63	2	4	8.25926	8.63158	32.5715	483.996
222.92	66	2	4	8.04	12	46.2314	605.615
196.72	52	2	2	9	8.26316	42.3178	682.304
197.35	58	2	4	7.56667	7.66667	37.0984	619.867
244	81	2	3	8.38462	6.375	31.1063	458.382
240	79	2	3	8.02703	6.86667	29.9608	278.903
224.67	73	2	4	7.88889	5.08571	32.8469	550.199
236.59	78.2	2	3	8.05405	6.9	30.7423	375.162
247.12	87.3	2	3	8.15625	5.80645	29.7229	369.145
253	82.9	2	4	7.54167	7.78947	38.4705	567.034
297.57	97	2	3	7.09091	7.0625	20.9604	186.206
246	82	2	4	7.47059	12.0625	29.8246	408.629
161.23	52	2	3	8.65217	5.31429	38.778	926.573
219.57	70	2	3	9.21429	8.51852	29.2629	365.768
224	72	2	4	8.17647	8.06667	32.596	468.757
200.18	68	2	3	7.2	8.6	33.9772	500.076
263.93	88	2	3	8.41935	8.59091
204.07	63	2	3	6.95652	9.8	33.8581	488.073
182.71	57	2	4	8.15625	12.7778	38.1583	424.968
174	59	2	3	7.08824	8.875	30.5956	458.932
176	58	2	4	6.02564	16.8462	44.172	756.72
172	57	2	4	6.425	12.8125	35.141	575.667
228.77	74	2	3	6.71875	8.03448	28.3611	278.323
169.21	54	2	3	9.90909	7.84615	44.531	750.717
237.58	78	2	3	6.39394	9.53333	28.6416	381.329
233.38	75	2	4	4.98039	7.5	37.2941	421.26
226.98	76	2	3	7.25	6	31.9876	519.777
209.3	71	2	3	8.46667	10.2381	29.0204	404.038
197	61	2	3	9.25	9.9375	40.3614	614.282
237.36	75	2	3	7.17143	11.5789	36.8088	508.95
195.82	65	2	3	7.89655	6.3125	44.906	653.587
179.21	60	2	4	8	7.16667	34.0955	665.409
247.17	81	2	3	6.67742	11.4118	24.9888	303.229
236.5	80	2	3	8.78788	7.93548	36.5145	492.454
256.33	90	2	3	6.94444	9.2	27.6971	344.624
224	69	2	4	9.21053	6.2	52.9054	961.812
187.61	61	2	4	7.75862	10.4444	41.415	690.457
271.09	87	2	3	7.62963	5.76	31.197	410.996
195.35	63	2	4	7.48148	8.11765	44.653	703.585
250.22	80	2	3	8.57143	12.4211	32.1278	382.77
197.8	64	2	4	7.22222	10.6667	39.0244	645.426
155.17	52	2	3	8.18182	7.625	34.1121	744.546
244.93	82	2	4	5.40426	9.5	35.2588	434.323
159.13	56	2	3	8.66667	6.7037	29.8313	458.887
208.95	70	2	3	7.06667	7.21053	26.3826	434.789
253.6	79	2	4	7.74194	8.38095	32.5366	480.749
233.36	82.6	2	3	6.36585	8.25	28.0928	304.873
188.22	63	2	3	8.85185	7.77273	38.1299	559.008
262	87	2	3	6.97297	7.75	28.6975	335.538
169.09	59	2	3	6.96875	6.04167	17.6455	255.524
317.61	110	2	2	4.35938	3.77966	28.1637	202.824
207	69.1	2	3	6.6	5.95833	16.377	245.716
250.13	76	2	4	9.21429	7.67857	29.4616	353.452
169	57	2	4	7.88889	9.15	31.0194	485.459
247.56	82	2	3	8.15385	7.39394	26.6859	299.136
262.22	87	2	4	7.93103	11.8125	28.7966	346.992
196	68	2	3	8	5.57143	25.7465	324.1
298.33	98.5	2	3	7	5.8	28.6792	326.642
230.67	77	2	3	7.725	5.65854	25.2444	287.994
238	81	2	3	4.33333	4.51852	31.0262	261.449
302.34	98.6	2	4	6.59524	6.84615	35.7189	436.763
234.33	82	1	2	5.78261	6.35135	14.8877	161.131
154.13	53	1	2	5.85714	4.9	17.8333	276.087
251.34	88	1	3	5.38298	7.61538	20.7014	202.162
253.39	84.9	1	2	4.50476	7.08571	14.3646	164.251
211.95	63	1	2	4.66667	4.55556	15.7923	278.047
324	114	1	2	4.38095	3.7541	10.167	100.974
266.67	80	1	2	4.94286	5.375	19.794	263.71
181	53	1	3	6.67647	7	15.0167	265.242
152.47	54	1	2	6.27586	3.79487	11.7849	212.835
217.76	73	1	2	5.31579	4.35135	8.71811	102.57
229.21	81	1	2	4.27907	3.17143	13.5521	191.108
250.81	87	1	3	5.82927	6.54545	13.7164	185.859
321.49	114	1	2	5.35556	4.14545	11.4455	114.845
295	88	1	3	5.06522	13.9412	14.054	151.563
283.84	94.8	1	2	5.84444	4.84615	12.6512	136.143
256.68	81	1	3	4.55769	5.71875	12.4218	166.078
279.13	92	1	3	4.47826	3	15.8223	176.052
235.62	82	1	3	5.75676	7.34615	18.7079	247.65
187.18	59	1	3	6	4.53333	31.3753	602.374
228.92	76	1	3	6.26316	3.74468	22.6965	320.963
311	87.1	1	3	5.05556	5.42308	14.1543	176.044
291	93	1	2	5.10204	6.38235	10.1056	118.52
293	98	1	2	4.68627	5.14286	11.7336	119.225
274.67	87	1	2	5.225	4.82051	15.3691	188.624
167	49	1	2	6	5.66667	24.2212	353.894
281.74	88	1	3	6.04651	6.30769	14.9086	188.537
154	48.6	1	3	6.89655	5.48	17.4415	406.752
273	87.5	1	2	5.53333	5.64103	9.35019	115.342
254.84	82.5	1	2	4.97778	7.2	11.6838	130.123
216.78	73.1	1	3	5.02857	5.4375	18.8049	275.021
101	34.9	1	3	7.30769	6.42308	17.0567	404.666
124	41	1	3	7.30769	6.81818	20.4203	576.6
154.05	52	1	3	6.2	6.84615	17.4569	350.21
158	47	1	3	7.35714	7.32	22.3657	410.192
388.88	139	1	1	4.63889	4.70968	9.82628	79.2155
206.31	71	1	2	6	7.77419	12.6374	137.741
274.9	87	1	3	5.86957	8.41667	14.4404	186.61
213.97	74	1	3	6.42857	5.86486	14.3449	184.822
259.5	72	1	3	6.65625	6.13793	22.9653	350.851
229.48	72	1	3	5.06667	5.96296	14.1636	173.018
265.05	90	1	3	5.11111	3.49091	10.4695	115.068
287	93	1	2	4.80769	3.70968	10.4751	114.607
345.66	107	1	2	5.50847	4.98182	10.0783	92.7301
234.23	82	1	2	5.86538	7.28571	12.2239	178.647
273.62	63	1	3	5.94737	6.80769	16.2011	240.74
222.92	66	1	2	5.82857	6.77778	23.0347	301.746
196.72	52	1	3	6.56667	11.2	21.3838	344.778
197.35	58	1	3	6.36111	5.9375	18.6192	311.104
244	81	1	2	5.525	5.74074	15.7914	232.702
240	79	1	2	5.58824	4.3617	14.9303	138.985
224.67	73	1	3	5.97143	7.30435	16.511	276.566
236.59	78.2	1	2	5.84	5.86111	15.1349	184.698
247.12	87.3	1	3	5.93182	4.5641	15.219	189.014
253	82.9	1	3	5.51515	4.76667	19.6203	289.193
297.57	97	1	2	5.71429	5.68421	10.5752	93.9471
246	82	1	3	5.68182	6.92308	14.8784	203.85
161.23	52	1	3	6.21875	4.4	19.7146	471.066
219.57	70	1	3	6.16667	5.54762	14.6776	183.46
224	72	1	3	5.44231	6	16.4498	236.562
200.18	68	1	2	5.48485	6.78947	17.0204	250.507
263.93	88	1	3	5.86957	7.06897
204.07	63	1	3	5.25806	6.0625	16.9831	244.816
182.71	57	1	2	5.90909	7.54545	18.953	211.079
174	59	1	3	5.66667	7.09524	15.4356	231.532
176	58	1	2	4.83673	11.6316	22.2405	381.007
172	57	1	3	5.22449	9.45455	17.6387	288.95
228.77	74	1	2	4.95455	5.36957	14.0885	138.258
169.21	54	1	3	6.60606	8.28	22.1772	373.87
237.58	78	1	2	4.48936	5.92	25.4569	338.928
233.38	75	1	3	3.95161	4.47222	18.595	210.041
226.98	76	1	2	5.20588	4.5	16.2593	264.203
209.3	71	1	2	6.14634	8	14.6852	204.455
197	61	1	2	6.94595	5.89286	20.8233	316.922
237.36	75	1	3	5.57778	7.28571	18.5323	256.244
195.82	65	1	2	6.18919	4.65854	22.596	328.875
179.21	60	1	3	5.73333	5.65217	16.6139	324.236
247.17	81	1	3	5.02381	5.38889	13.0464	158.313
236.5	80	1	2	6.36957	7.38235	18.2401	245.996
256.33	90	1	2	4.94118	6.08824	13.8935	172.872
224	69	1	3	5.86667	4.84615	26.1577	475.542
187.61	61	1	3	6.13514	4.51724	20.7202	345.44
271.09	87	1	3	5.75	4	15.5161	204.412
195.35	63	1	2	5.88571	6.04545	22.7757	358.871
250.22	80	1	3	5.86	6.82353	16.227	193.328
197.8	64	1	3	5.32432	7.35294	19.4267	321.298
155.17	52	1	3	6.24138	5.7619	15.5936	340.353
244.93	82	1	2	7.17143	5.78788	17.4519	214.976
159.13	56	1	2	5.90909	6.31034	14.8924	229.086
208.95	70	1	2	5.4	5.2	13.2603	218.531
253.6	79	1	3	5.7561	4.97368	16.4355	242.845
233.36	82.6	1	2	4.52632	6.80645	14.0464	152.436
188.22	63	1	3	6.17949	5.5625	19.1246	280.379
262	87	1	2	5.13725	5.19444	14.477	169.269
169.09	59	1	2	4.8125	5.30769	8.79942	127.424
317.61	110	1	1	3.72368	3.77586	14.0819	101.412
207	69.1	1	2	4.7561	5	8.27286	124.124
250.13	76	1	2	6.475	6	14.7215	176.614
169	57	1	3	5.78378	5.15385	15.4431	241.687
247.56	82	1	2	6.11538	4.48077	13.3021	149.11
262.22	87	1	3	5.25	5.41667	14.4296	173.874
196	68	1	2	5.92857	6.15625	12.8055	161.197
298.33	98.5	1	2	5.35417	4.27907	14.4069	164.088
230.67	77	1	2	6.5	9.54167	12.6382	144.179
238	81	1	2	3.58491	3.96429	15.7777	132.955
302.34	98.6	1	2	5	5.78125	17.6005	215.216

## Sheet: Activity calculation data
Injection Activity (MBq)	NEC/m (Mcounts/m)	Acquisition time (min)	Quality score	Activity required to achieve 37MC/m in 3 min (MBq)	Activity required to achieve 37MC/m in 4 min (MBq)	Age (year)	Height (cm)	Sex	1. Intracellular Water	2. Extracellular Water	3. Total Body Water	4. Protein	5. Soft Lean Mass	6. Mineral	7. Fat Free Mass	8. Osseous Mineral	9. Body Fat Mass	10. Weight	11. Skeletal Muscle Mass	12. BMI	13. Percent Body Fat	14. WHR	15. Water of Right Arm	16. Water of Left Arm	17. Water of Trunk	18. Water of Right Leg	19. Water of left Leg	20. Edema Score of Right Arm(ECF/ TBF)	21. Edema Score of Left Arm(ECF/ TBF)	22. Edema Score of Trunk(ECF/ TBF)	23. Edema Score of Right Leg(ECF/ TBF)	24. Edema Score of Left Leg(ECF/ TBF)	25. Edema Score(ECF/ TBF)	26. Edema Score of Right Arm(ECW/ TBW)	27. Edema Score of Left Arm(ECW/ TBW)	28. Edema Score of Trunk(ECW/ TBW)	29. Edema Score of Right Leg(ECW/ TBW)	30. Edema Score of Left Leg(ECW/ TBW)	31. Edema Score(ECW/ TBW)	32. VIsceral Fat Area(VFA)	33. Obesity Degree	34. BCM(Body Cell Mass)	35. BMC(Bone Mineral Contents)	36. BMR(Basal Metabolic Rate)	37. Circumference of Neck	38. Circumference of Chest	39. Circumference of Abdomen	40. Circumference of Hip	41. Fat Mass of Trunk
185.6	64.9169	3	4	94.6215	68.7055	75	156	F	16	10.9	26.9	6.9	34.3	2.75	36.6	2.31	21.4	58	18.9	23.8	36.9	0.98	1.33	1.26	12.43	4.21	4.16	0.337	0.343	0.358	0.359	0.363	0.357	0.384	0.39	0.406	0.407	0.411	0.405	130.8	110.9	23	2.3	1160	31.4	85.5	93.7	95.4	10.5
234.33	44.8612	3	4	180.843	126.346	73	167.5	F	18.7	13.1	31.7	8.1	40.3	3.46	43.3	2.94	38.7	82	22.4	29.2	47.2	1.08	2.01	1.89	16.8	4.58	4.87	0.344	0.342	0.365	0.371	0.363	0.363	0.392	0.389	0.414	0.42	0.412	0.411	198.2	136	26.8	2.9	1304	39.6	99.3	125.5	116.3	20.91
154.13	49.7831	3	3	109.662	79.7782	71	156	F	16.6	11.2	27.9	7.2	35.5	2.62	37.7	2.17	15.3	53	19.7	21.8	28.9	0.99	1.33	1.89	13.72	3.89	3.76	0.339	0.352	0.355	0.359	0.362	0.355	0.386	0.4	0.403	0.407	0.411	0.403	103.2	101.3	23.8	2.2	1184	32.6	87.1	85.7	86.9	8.13
251.34	50.1015	3	4	166.574	116.901	54	183	M	27.9	17.3	45.1	12	57.9	4.25	61.4	3.51	26.6	88	34.3	26.3	30.2	0.92	2.53	3.58	22.92	7.44	7.43	0.32	0.329	0.336	0.341	0.339	0.336	0.366	0.375	0.383	0.388	0.386	0.383	147.9	119.4	39.9	3.5	1696	42.8	107.5	99.2	107.6	15.35
253.39	55.6469	4	4	215.98	151.01	61	164	M	24.3	15.1	39.4	10.5	50.5	3.61	53.5	2.96	31.4	84.9	29.7	31.6	37	1.01	2.67	2.57	20.32	5.77	5.75	0.333	0.336	0.336	0.337	0.338	0.336	0.38	0.383	0.383	0.384	0.385	0.383	176.4	143.4	34.8	3	1525	41	108.2	105	104.1	17.6
211.95	47.1986	3	3	161.619	118.224	73	169	M	21.3	13.8	35.1	9.2	44.8	3.27	47.5	2.7	15.5	63	25.8	22.1	24.5	0.93	2.09	1.97	17.09	5.7	5.54	0.332	0.336	0.345	0.348	0.349	0.345	0.379	0.383	0.392	0.396	0.397	0.392	130.2	100.3	30.5	2.7	1396	35.6	92.5	86.6	93.1	8.11
324	40.5976	4	4	439.434	284.243	66	164	M	24.5	15.7	40.2	10.6	51.5	3.72	54.5	3.06	59.5	114	30	42.4	52.2	1.12	2.67	2.58	20.82	6.24	6.01	0.339	0.338	0.343	0.345	0.348	0.344	0.386	0.386	0.39	0.392	0.395	0.391	281	192.6	35.1	3.1	1547	46	117.4	131.6	117.8	28.48
266.67	58.69	3	4	147.548	105.444	63	176	M	27.8	17	44.8	12	57.6	4.24	61.1	3.51	18.9	80	34.3	25.8	23.7	0.92	2.73	2.71	21.36	7.23	7.26	0.324	0.329	0.333	0.335	0.334	0.333	0.37	0.375	0.38	0.381	0.381	0.379	141.7	117.5	39.8	3.5	1689	38.8	102.7	95	102.9	10.34
181	45.4022	3	4	142.065	102.481	61	159	F	15.4	10.2	25.7	6.7	32.8	2.58	34.9	2.16	18.1	53	18.1	21	34.1	0.92	1.2	1.24	12.24	4.24	4.02	0.337	0.335	0.352	0.353	0.355	0.351	0.384	0.381	0.4	0.401	0.403	0.399	101.8	97.4	22.1	2.2	1124	31.1	83.1	84.6	91.8	8.92
152.47	34.2902	3	3	166.816	119.464	23	164	F	16.4	10.3	26.7	7.1	34.2	2.67	36.4	2.23	17.6	54	19.4	20.1	32.5	0.8	1.29	1.31	13.09	4.53	4.49	0.33	0.332	0.34	0.34	0.34	0.339	0.376	0.379	0.387	0.387	0.388	0.386	53.5	93.4	23.5	2.2	1157	32.6	84.4	77.1	96.3	8.71
217.76	26.1904	3	4	352.776	234.952	56	155	F	18.2	11.4	29.5	7.9	37.9	2.87	40.3	2.39	32.7	73	21.7	30.4	44.8	1	1.69	1.67	14.85	4.45	4.5	0.334	0.336	0.338	0.338	0.338	0.338	0.381	0.383	0.385	0.385	0.385	0.385	153.5	141.2	26	2.4	1239	37.4	98.9	106.3	105.9	16.83
229.21	46.9072	3	4	169.66	120.548	53	171	M	26.2	17	43.1	11.3	55.2	4.01	58.5	3.31	22.5	81	32.1	27.7	27.8	0.94	2.67	3.22	22.16	6.96	7.02	0.298	0.326	0.352	0.351	0.352	0.346	0.343	0.373	0.399	0.399	0.4	0.394	117.2	126	37.5	3.3	1632	43.7	107.1	94.9	101	12.78
250.81	43.8436	3	4	203.095	144.763	51	190	M	31.9	19.7	51.6	13.8	66.2	4.88	70.3	4.03	16.7	87	39.6	24.1	19.2	0.87	3.22	3.15	24.25	8.96	8.79	0.329	0.332	0.334	0.336	0.337	0.334	0.375	0.378	0.381	0.383	0.384	0.381	112.6	109.6	45.7	4	1887	40.1	104.5	93.5	108	9.18
321.49	45.6235	4	4	365.372	236.886	57	185	M	35.1	21.9	57	15.2	73	5.29	77.4	4.36	36.6	114	43.7	33.3	32.1	0.96	3.66	3.67	27.07	10.2	9.2	0.33	0.331	0.337	0.345	0.338	0.338	0.376	0.378	0.384	0.392	0.385	0.385	181.4	151.4	50.2	4.4	2041	43.4	117.3	115.4	120.6	19.75
131	40.096	4	4	166.123	119.743	53	172	M	24.5	15	39.5	10.6	50.8	3.81	53.9	3.17	14.1	68	30	23	20.7	0.89	2.27	2.22	18.52	6.37	6.32	0.328	0.33	0.333	0.331	0.334	0.332	0.375	0.376	0.38	0.378	0.38	0.379	111.8	104.5	35.1	3.2	1535	35.5	95.1	85.3	95.4	7.26
295	60.0946	4	4	225.542	157.217	65	159	F	19	12.5	31.5	8.2	40.3	3.37	43.1	2.85	44.9	88	22.8	34.8	51	1.04	1.78	1.78	15.67	4.84	4.73	0.343	0.338	0.352	0.347	0.349	0.349	0.39	0.385	0.4	0.395	0.397	0.397	210.1	161.8	27.2	2.8	1301	38.5	103.7	130.1	125.1	21.26
283.84	41.3968	3	4	243.573	168.741	57	180	M	32.3	20.3	52.6	14	67.4	5.25	71.8	4.39	23	94.8	40.1	29.3	24.3	0.93	3.41	3.52	25.41	7.72	7.52	0.333	0.338	0.341	0.336	0.34	0.339	0.38	0.385	0.388	0.383	0.387	0.386	162.1	133	46.3	4.4	1921	39.4	112.1	103.9	112.1	13.49
256.68	36.9679	3	4	257.073	180.302	77	183	M	25	16.9	41.9	10.8	53.4	4.11	56.8	3.43	24.2	81	30.6	24.2	29.9	0.94	2.23	2.16	18.47	8.21	7.96	0.341	0.347	0.355	0.361	0.359	0.356	0.388	0.394	0.403	0.41	0.407	0.404	139.4	109.9	35.8	3.4	1596	35.1	92.2	97.2	103.2	11.72
279.13	46.531	3	4	203.465	141.616	68	179	M	28.7	20.2	48.9	12.4	62.2	4.97	66.3	4.17	25.7	92	35.4	28.7	27.9	0.95	3.45	3.35	24.84	7.41	7.25	0.339	0.34	0.37	0.367	0.371	0.365	0.386	0.387	0.419	0.415	0.419	0.413	163	130.5	41.1	4.2	1802	41.7	109.7	105.1	110.6	14.92
314.62	59.7232	4	4	235.801	159.814	72	168	M	25.3	17.3	42.6	10.9	54.3	3.92	57.5	3.23	42.5	100	31	35.4	42.5	1.05	2.7	2.79	21.19	6.91	7.09	0.343	0.343	0.358	0.361	0.368	0.358	0.39	0.39	0.406	0.409	0.417	0.406	205.2	161	36.3	3.2	1612	44.9	110	117.6	111.8	21.59
235.62	55.4013	3	4	142.425	102.135	59	173	M	27.8	17.4	45.2	12	57.9	4.2	61.4	3.46	20.6	82	34.2	27.4	25.1	0.94	2.83	2.88	21.79	7.32	7.15	0.335	0.333	0.34	0.336	0.338	0.338	0.382	0.38	0.388	0.383	0.386	0.385	125.3	124.6	39.8	3.5	1696	39.1	104.2	95.7	102.3	11.27
187.18	89.8004	3	4	68.7894	50.6821	63	180	M	24.7	14.6	39.4	10.7	50.7	4.1	54.1	3.45	4.9	59	30.2	18.2	8.3	0.84	2.24	2.27	19.02	7.32	7.05	0.338	0.339	0.327	0.298	0.344	0.326	0.385	0.386	0.373	0.343	0.391	0.372	105.5	82.7	35.4	3.5	1539	36	89.4	74.1	88.2	1.48
276.6	65.5376	4	4	184.886	128.357	74	164	F	22	14.2	36.3	9.5	46.4	3.57	49.4	2.98	37.6	87	26.7	32.3	43.3	1.05	2.05	2.27	17.9	5.84	5.75	0.332	0.341	0.346	0.349	0.345	0.345	0.378	0.388	0.393	0.397	0.393	0.393	191.5	150.5	31.6	3	1436	39.8	104.6	117.9	111.9	19.09
228.92	40.4702	3	4	203.998	143.483	37	163	F	20.3	12.6	32.9	8.8	42.1	3.23	44.8	2.69	31.2	76	24.4	28.6	41	0.93	1.94	1.91	16.64	5.28	5.24	0.33	0.33	0.338	0.336	0.337	0.337	0.376	0.376	0.385	0.383	0.384	0.383	122.5	133.1	29	2.7	1338	38.4	99.9	100.9	108.8	16.34
302.34	70.3746	4	4	187.444	132.013	69	169.3	M	25.5	16.4	41.9	11	53.6	3.81	56.7	3.13	41.8	98.6	31.2	34.4	42.4	1.04	2.81	2.85	21.81	6.65	6.55	0.339	0.337	0.344	0.35	0.348	0.345	0.387	0.384	0.391	0.398	0.396	0.392	210.7	156.3	36.5	3.1	1595	44.2	111.8	115.8	111.4	22.49
311	56.5995	4	4	259.056	181.15	54	170	M	28.9	17.9	46.8	12.5	60	4.1	63.4	3.33	23.7	87.1	35.7	30.1	27.2	0.95	3.3	3.27	24.11	6.93	6.99	0.333	0.332	0.335	0.336	0.337	0.335	0.38	0.379	0.382	0.383	0.384	0.382	136.4	136.9	41.4	3.3	1738	42.8	111.6	100.4	105.3	13.81
291	40.3229	4	4	397.478	257.982	66	169.5	F	23	14.8	37.8	9.9	48.3	3.84	51.6	3.23	41.4	93	28	32.4	44.6	1.07	2.42	2.48	19.86	5.74	5.72	0.332	0.336	0.346	0.347	0.343	0.344	0.379	0.383	0.394	0.394	0.39	0.392	206.2	150.5	32.9	3.2	1483	41.6	107.9	127.2	119.2	22.47
293	47.8494	4	4	307.664	203.066	79	169	M	26.1	16.6	42.7	11.3	54.6	3.78	57.7	3.09	40.3	98	32	34.3	41.1	1.05	3.23	3.43	24.88	7.92	7.89	0.247	0.275	0.356	0.353	0.359	0.342	0.289	0.319	0.404	0.401	0.407	0.39	184.2	156.1	37.3	3.1	1617	63.3	127.6	114.3	108.9	23.06
274.67	60.8457	4	4	207.132	145.04	50	161	F	18.6	12.6	31.2	8.1	39.8	3.14	42.4	2.64	44.6	87	22.3	33.6	51.3	1.03	1.79	1.82	15.94	5.02	4.99	0.335	0.336	0.356	0.359	0.363	0.355	0.382	0.383	0.404	0.408	0.412	0.403	179.9	156.2	26.7	2.6	1285	41.8	103.4	123	119.9	21.57
167	67.2553	3	4	83.9394	61.3708	75	170	M	19.9	13.3	33.2	8.6	42.3	3.39	45.2	2.85	3.8	49	24	17	7.8	0.86	1.77	1.99	15.96	4.99	4.95	0.34	0.344	0.355	0.35	0.35	0.352	0.387	0.391	0.403	0.398	0.398	0.399	102.4	77	28.5	2.8	1346	32.5	85.6	73.4	85.6	0.87
281.74	44.4115	3	4	221.272	155.212	62	179	M	27.8	18.4	46.2	12	58.9	4.33	62.5	3.58	25.5	88	34.3	27.5	29	0.94	2.96	2.89	22.41	8.05	6.98	0.334	0.339	0.349	0.359	0.355	0.35	0.381	0.386	0.397	0.407	0.403	0.398	144	124.8	39.8	3.6	1720	39.1	105.7	101.1	107.5	14.22
154	52.4254	3	4	104.369	76.4594	43	159	F	17.4	10.9	28.3	7.5	36.2	2.69	38.4	2.23	10.2	48.6	20.6	19.2	20.9	0.87	1.54	1.49	13.9	4.25	4.3	0.321	0.331	0.342	0.339	0.335	0.339	0.367	0.378	0.39	0.386	0.382	0.386	61.3	89.3	24.9	2.2	1200	32.4	84.4	76.4	88	4.78
273	38.0865	4	4	407.975	262.474	69	161.8	F	23.1	14.1	37.2	10	47.9	3.06	50.3	2.46	37.2	87.5	28.2	33.4	42.5	1.29	2.96	3.03	23.09	6.53	6.62	0.284	0.235	0.344	0.344	0.347	0.332	0.328	0.277	0.391	0.391	0.394	0.379	170.2	155.4	33.2	2.5	1456	60.4	123.8	114.2	88.8	22.32
254.84	46.5568	4	4	277.411	187.3	84	165.5	M	20.6	13.9	34.5	8.9	44	3	46.4	2.44	36.1	82.5	24.9	30.1	43.8	1.05	2.63	3.07	22.25	5.77	6.44	0.281	0.254	0.37	0.38	0.362	0.355	0.325	0.297	0.419	0.429	0.411	0.403	205.4	136.8	29.5	2.4	1372	59.1	116.9	108.3	103.4	22.32
216.78	55.2958	3	4	131.804	94.631	28	173.1	M	27.7	16.2	43.9	12	56.6	3.6	59.5	2.89	13.6	73.1	34.1	24.4	18.6	0.86	3.64	3.97	27.32	6.83	6.85	0.266	0.259	0.336	0.335	0.334	0.324	0.31	0.301	0.383	0.382	0.381	0.37	48.4	110.9	39.6	2.9	1654	48.7	111.9	80.5	93.5	7.82
101	51.1238	3	4	71.174	52.4311	38	156	F	13.8	9.1	22.9	5.9	29.2	2.2	31	1.83	3.9	34.9	15.9	14.3	11.1	0.78	0.91	0.93	10.25	3.7	3.65	0.333	0.334	0.353	0.354	0.352	0.351	0.38	0.381	0.401	0.401	0.4	0.399	19.1	66.7	19.7	1.8	1040	26.9	71.2	59.7	76.6	0.68
124	60.7497	3	4	72.2855	53.3052	70	156	F	14.1	9.4	23.5	6.1	30	2.01	31.6	1.63	9.4	41	16.5	16.8	22.8	1.02	1.34	1.7	13.98	4.07	4.07	0.278	0.254	0.363	0.364	0.361	0.351	0.322	0.297	0.411	0.412	0.41	0.398	87.9	78.4	20.3	1.6	1053	38.5	84.6	79	77.5	4.3
154.05	52.4198	3	4	103.446	75.4416	58	163	M	16.9	10.5	27.4	7.3	35.2	2.76	37.5	2.31	14.5	52	20.1	19.6	27.9	0.91	1.63	1.42	13.77	4.33	4	0.357	0.273	0.338	0.337	0.337	0.335	0.405	0.316	0.385	0.384	0.384	0.382	91.7	88.9	24.3	2.3	1179	33.2	87	74.8	81.8	7.65
158	64.5789	3	4	83.8437	61.4044	85	152	F	16.9	11	27.9	7.3	35.7	2.64	37.9	2.18	9.1	47	20	20.3	19.4	1.1	2.12	1.94	16.4	3.95	3.93	0.281	0.265	0.364	0.356	0.35	0.348	0.325	0.308	0.412	0.404	0.398	0.395	111.1	94.6	24.2	2.2	1188	38.4	91.5	91.8	83.5	4.47
191.68	68.5464	3	3	92.7641	67.5672	54	164	M	26.5	18.5	45	11.5	57.2	3.66	60.1	2.94	1.9	62	32.6	23.1	3	0.86	3.67	3.93	28.19	10.64	10.39	0.283	0.18	0.392	0.374	0.378	0.363	0.327	0.219	0.442	0.423	0.427	0.411	42.7	104.7	38	2.9	1669	36.5	81.1	77.2	90.2	0.05
388.88	39.4689	4	3	631.31	348.58	56	159	F	28.4	17.9	46.3	12.3	59.4	3.58	62.2	2.84	76.8	139	35.1	55	55.2	1.29	2.93	3.01	22.85	7.13	6.86	0.334	0.338	0.338	0.342	0.345	0.34	0.381	0.385	0.385	0.39	0.393	0.387	309.6	255.5	40.7	2.8	1713	55.4	135.5	170.9	132.7	30.81
206.31	38.493	3	4	195.609	134.588	75	162	F	19.5	12.8	32.3	8.4	41.2	3.18	43.9	2.66	27.1	71	23.4	27.1	38.2	1.07	2.08	2.1	17.11	4.12	4.07	0.347	0.349	0.348	0.354	0.349	0.349	0.395	0.397	0.396	0.402	0.397	0.397	166.9	125.9	27.9	2.7	1317	36.2	98.5	109.9	102.9	15.96
274.9	58.4604	4	4	217.704	151.155	69	165	F	22.6	14.3	37	9.8	47.4	3.72	50.5	3.11	36.5	87	27.5	32	42	1.02	2.2	2.12	17.95	5.85	5.82	0.335	0.338	0.342	0.34	0.341	0.341	0.382	0.385	0.389	0.387	0.388	0.388	185.7	148.7	32.4	3.1	1460	38.6	104.1	116.9	114.5	18.52
213.97	43.4028	3	4	173.722	122.223	65	159	F	20.8	13.2	34	9	43.6	3.27	46.3	2.72	27.7	74	25.2	29.3	37.5	1.02	1.99	2.09	16.83	4.95	4.91	0.341	0.341	0.339	0.339	0.341	0.34	0.388	0.389	0.386	0.386	0.388	0.387	150.7	136	29.9	2.7	1369	36.9	100	104.3	102.7	14.96
259.5	68.7275	3	4	119.824	86.5466	80	171	M	25.4	16.5	41.9	11	53.6	3.46	56.3	2.79	15.7	72	31.2	24.6	21.8	0.94	3.25	2.58	22.78	8.26	8.29	0.281	0.191	0.361	0.36	0.365	0.345	0.325	0.23	0.409	0.408	0.414	0.393	124.8	112	36.4	2.8	1586	50.1	105.1	92.7	98.3	8.1
229.48	42.3726	3	4	192.718	135.76	79	160	F	21.7	14.1	35.8	9.4	45.7	3.17	48.3	2.59	23.7	72	26.3	28.1	32.9	1.09	2.44	2.56	19.2	5.07	5.41	0.34	0.326	0.348	0.346	0.354	0.346	0.387	0.372	0.396	0.393	0.402	0.394	137.1	130.9	31.1	2.6	1413	41.5	102.6	99.1	90.5	13.53
265.05	64.5276	4	4	186.658	131.923	26	170	F	23.6	15.4	39	10.2	49.8	4.02	53.2	3.38	36.8	90	28.8	31.1	40.9	0.88	2.34	2.27	18.87	6.15	6.1	0.342	0.342	0.349	0.348	0.35	0.348	0.389	0.389	0.396	0.395	0.398	0.395	124.1	144.9	33.8	3.4	1519	38.5	103.7	110.4	124.9	18.94
287	53.2418	4	4	257.864	176.566	73	161	F	21.6	14.4	36	9.4	46	3.48	48.9	2.89	44.1	93	26.2	35.9	47.5	1.11	2.53	2.26	19.01	5.31	5.54	0.347	0.343	0.354	0.352	0.352	0.352	0.394	0.39	0.401	0.4	0.4	0.4	210	167	31	2.9	1425	42.8	108.5	128.6	115.3	22.91
345.66	30.9891	3	4	483.505	289.932	51	180	M	29.2	18	47.2	12.6	60.6	4.69	64.5	3.91	42.5	107	36.1	33	39.7	0.98	3.05	3.13	23.79	7.18	7.33	0.334	0.336	0.335	0.332	0.341	0.335	0.38	0.383	0.382	0.378	0.388	0.382	215	150.1	41.8	3.9	1763	42.5	113	115	117.3	23.41
234.23	37.2688	3	4	232.098	159.453	65	186	M	30.8	20.2	51	13.3	65.1	4.98	69.3	4.15	12.7	82	38.2	23.7	15.5	0.88	3.42	3.07	24.03	8.18	8.08	0.34	0.342	0.348	0.351	0.35	0.348	0.388	0.389	0.396	0.399	0.398	0.396	117	107.8	44.2	4.2	1866	38.6	103.7	93.1	106	6.96
273.62	48.8095	3	4	192.366	136.792	70	152	F	17	11.2	28.2	7.3	36	2.85	38.4	2.39	24.6	63	20.2	27.3	39	1.01	1.49	1.47	13.31	4.15	4	0.346	0.34	0.351	0.35	0.352	0.35	0.393	0.387	0.399	0.398	0.399	0.398	141.9	126.8	24.4	2.4	1199	32.8	91.2	99.9	99.3	12.47
222.92	69.3066	3	4	104.732	76.1036	50	183	M	13.8	9	22.8	6	29.1	1.74	30.5	1.38	35.5	66	16	19.7	53.8	0.95	1.63	2.34	17.31	7.52	6.63	0.351	0.275	0.344	0.394	0.32	0.346	0.398	0.319	0.391	0.444	0.366	0.393	75.1	89.6	19.8	1.4	1029	54.8	100.2	82	85.9	18.35
196.72	62.9971	3	4	105.382	76.6884	70	153	F	17.7	11.5	29.2	7.6	37.3	2.76	39.6	2.29	12.4	52	21	22.2	23.9	1	1.8	1.86	15.04	3.42	3.55	0.342	0.345	0.348	0.352	0.344	0.347	0.389	0.393	0.396	0.4	0.392	0.395	109	103.4	25.3	2.3	1224	33	89.9	89.4	89.2	6.81
197.35	56.0331	3	4	120.858	87.6527	41	164	F	21.3	12.8	34.1	9.2	43.9	3.42	46.7	2.86	11.3	58	25.7	21.6	19.4	0.87	1.97	1.86	16.41	5.04	5.04	0.324	0.325	0.332	0.327	0.327	0.33	0.371	0.372	0.379	0.373	0.373	0.376	80.4	100.3	30.5	2.9	1379	33.5	91	87	99.8	5.66
244	46.7201	3	4	181.676	129.141	36	183	M	30.2	18.6	48.8	13.1	62.7	4.85	66.7	4.05	14.3	81	37.4	24.2	17.6	0.85	2.95	2.92	22.7	7.9	7.96	0.326	0.328	0.336	0.335	0.333	0.334	0.373	0.375	0.383	0.382	0.38	0.381	95.8	109.9	43.3	4.1	1811	38	102.3	87.9	103.1	7.7
240	59.5009	4	4	185.19	128.483	72	158	F	19.1	13.1	32.2	8.3	41	3.17	43.7	2.65	35.3	79	22.9	31.6	44.7	1.02	1.75	1.74	15.23	5.48	5.65	0.335	0.343	0.363	0.36	0.363	0.359	0.382	0.39	0.411	0.408	0.411	0.408	161.6	147.1	27.4	2.7	1312	37.3	96.6	110.7	108.3	16.4
224.67	62.7118	3	4	121.479	88.554	37	181	M	28.9	17.7	46.7	12.5	59.9	4.37	63.5	3.61	9.5	73	35.7	22.3	13	0.84	2.97	2.83	22.25	7.59	7.51	0.328	0.329	0.333	0.333	0.335	0.333	0.374	0.376	0.38	0.379	0.382	0.38	70.5	101.2	41.5	3.6	1742	38.1	99.9	81.8	97.9	4.8
236.59	60.4852	4	4	182.842	129.733	57	158.5	F	17.2	11.1	28.3	7.4	36.1	2.82	38.5	2.36	39.6	78.2	20.4	31.1	50.7	1.04	1.7	1.61	15.03	4.44	4.5	0.331	0.334	0.347	0.347	0.349	0.345	0.378	0.381	0.394	0.395	0.397	0.393	177.1	144.8	24.6	2.4	1201	40.4	100.5	115.2	110.9	20.27
247.12	44.3109	3	4	193.561	134.924	60	177.5	M	30.9	19.8	50.7	13.4	64.9	5.04	69.1	4.21	18.2	87.3	38.3	27.7	20.9	0.92	3.41	3.39	24.74	7.15	7.06	0.34	0.343	0.345	0.342	0.341	0.344	0.387	0.39	0.392	0.39	0.389	0.391	144.9	126	44.2	4.2	1862	38.5	109.5	99.3	108.1	10.72
253	57.4584	3	4	147.159	105.966	34	197	M	34	21.6	55.6	14.7	71.2	5.59	75.9	4.68	7	82.9	42.3	21.4	8.5	0.79	3.6	3.53	26.27	9.24	9.5	0.33	0.332	0.343	0.341	0.345	0.341	0.377	0.379	0.39	0.388	0.392	0.388	72.5	97.1	48.7	4.7	2009	40.7	104.3	85	107.2	3.46
297.57	41.6544	4	4	395.725	249.578	47	170	F	23.6	15.1	38.6	10.2	49.4	3.92	52.7	3.29	44.3	97	28.7	33.6	45.6	0.99	2.43	2.38	19.64	6.03	5.93	0.339	0.339	0.343	0.342	0.344	0.343	0.386	0.386	0.39	0.39	0.392	0.39	185.5	156.2	33.8	3.3	1509	41	108	123.8	125.1	22.95
246	44.9114	3	4	190.899	134.468	66	173	M	26.6	16.7	43.3	11.5	55.5	4.06	58.8	3.35	23.2	82	32.6	27.4	28.3	0.95	2.71	2.63	20.81	6.78	6.79	0.338	0.339	0.339	0.34	0.341	0.339	0.385	0.386	0.386	0.387	0.388	0.386	149.9	124.6	38	3.3	1640	38.6	103.2	98.7	103.5	12.74
161.23	57.969	3	4	97.685	71.6779	30	165	F	18	11.6	29.7	7.8	37.9	3.08	40.5	2.6	11.5	52	21.5	19.1	22	0.79	1.33	1.44	13.27	4.67	4.66	0.34	0.337	0.345	0.344	0.344	0.344	0.387	0.384	0.393	0.392	0.392	0.392	42.7	88.9	25.8	2.6	1245	29.7	82.3	76.2	96.1	5.29
219.57	43.6319	3	4	176.242	123.316	66	152	F	17.6	11.1	28.7	7.6	36.8	2.72	39.1	2.26	30.9	70	21	30.3	44.2	1.04	1.67	1.66	14.6	4.29	4.3	0.334	0.336	0.339	0.338	0.341	0.338	0.38	0.383	0.386	0.385	0.388	0.385	162.9	140.8	25.3	2.3	1213	37.6	98.3	106.5	102	16.08
224	49.0726	3	4	156.111	110.905	72	169	M	23.8	15	38.7	10.3	49.6	3.63	52.6	2.99	19.4	72	29	25.2	26.9	0.95	2.42	2.32	19	6.12	5.76	0.335	0.338	0.339	0.343	0.338	0.339	0.382	0.385	0.386	0.39	0.385	0.386	147.6	114.6	34	3	1506	36.6	99	93.4	98.1	10.66
200.18	50.2368	3	3	137.248	98.3125	89	166	M	21.6	14.9	36.4	9.3	46.3	3.82	49.6	3.22	18.4	68	26.1	24.7	27.1	0.98	1.9	1.86	15.9	6.39	5.52	0.342	0.346	0.362	0.364	0.36	0.36	0.389	0.393	0.411	0.412	0.408	0.408	155.2	112.2	30.9	3.2	1440	30.4	90	94.3	96.5	8.95
263.93		3	4			75	183	M	26.3	17.2	43.6	11.4	55.7	4.52	59.5	3.81	28.5	88	32.4	26.3	32.4	0.96	2.6	2.66	21.1	7.18	7.42	0.337	0.339	0.349	0.35	0.351	0.348	0.384	0.386	0.396	0.398	0.399	0.396	188.9	119.4	37.7	3.8	1655	39.7	102.4	103.6	108.5	15.43
204.07	50.1251	3	4	142.18	102.695	60	174	M	23.7	14.7	38.3	10.2	49.2	3.92	52.5	3.29	10.5	63	28.9	20.8	16.7	0.88	2.15	2.16	17.95	5.93	5.97	0.334	0.333	0.338	0.334	0.332	0.336	0.381	0.38	0.385	0.381	0.379	0.383	117.4	94.6	33.9	3.3	1503	34	92.3	82.7	94.1	5.21
182.71	57.3581	3	4	106.429	76.5932	71	153	F	14.1	9.6	23.7	6.1	30.2	2.52	32.3	2.13	24.7	57	16.4	24.3	43.3	1.05	1.33	1.35	12.64	2.88	2.97	0.339	0.34	0.358	0.36	0.357	0.356	0.386	0.387	0.406	0.409	0.405	0.404	154.1	113.3	20.2	2.1	1068	34.1	89.4	103.3	98.1	14.07
174	46.1589	3	4	133.636	96.3246	64	168	M	20.1	13.1	33.2	8.7	42.4	3.2	45.1	2.66	13.9	59	24.2	20.9	23.6	0.91	2.09	1.91	16.81	4.83	4.9	0.335	0.337	0.35	0.352	0.351	0.348	0.381	0.384	0.397	0.4	0.399	0.396	121.5	95	28.7	2.7	1343	35.3	91.8	82.6	90.7	7.56
176	65.8161	3	4	90.3879	66.0432	84	166	M	19.2	13.2	32.4	8.3	41.2	3.46	44.2	2.93	13.8	58	23	21	23.9	0.94	1.59	1.57	14.29	5.09	5.39	0.34	0.342	0.363	0.357	0.363	0.36	0.387	0.389	0.412	0.405	0.412	0.408	138	95.7	27.5	2.9	1323	30.9	84.4	86	91.3	6.51
172	52.4918	3	4	114.036	82.695	72	164	F	17.9	11.5	29.5	7.8	37.7	3.09	40.3	2.61	16.7	57	21.4	21.2	29.3	0.95	1.55	1.48	14.04	4.26	4.44	0.34	0.34	0.345	0.341	0.346	0.344	0.387	0.387	0.392	0.389	0.394	0.391	127.1	98.6	25.7	2.6	1240	32.2	87.2	93.5	98.3	8.66
228.77	56.3171	4	4	192.083	134.424	73	154	F	18.2	11.8	30	7.9	38.4	2.98	40.9	2.49	33.1	74	21.8	31.2	44.7	1.08	1.8	1.76	15.31	4.34	4.32	0.333	0.337	0.347	0.346	0.347	0.345	0.38	0.384	0.395	0.394	0.395	0.393	182.9	145.1	26.1	2.5	1253	38.1	100.4	116.4	107.8	17.35
169.21	66.3892	3	4	85.8779	62.7198	85	163	M	17.8	12.4	30.2	7.7	38.3	3.16	41	2.67	13	54	21.2	20.3	24.1	0.94	1.59	1.53	13.94	4.35	4.42	0.346	0.349	0.366	0.364	0.364	0.363	0.393	0.397	0.414	0.413	0.413	0.411	137.4	92.3	25.4	2.7	1255	31	85	83.6	88.6	6.48
237.58	76.7956	3	3	99.0361	72.1252	80	173	M	22.1	15.2	37.3	9.6	47.5	4.01	50.9	3.4	27.1	78	26.9	26.1	34.8	0.98	2.11	1.98	17.39	6.41	6.29	0.335	0.341	0.362	0.36	0.361	0.358	0.381	0.388	0.411	0.408	0.409	0.407	179.2	118.5	31.7	3.4	1468	35.1	94.8	100.3	101.9	13.44
233.38	56.0803	3	4	136.959	97.8045	64	171	M	27.2	16.6	43.8	11.7	56.3	4.2	59.8	3.49	15.2	75	33.4	25.6	20.3	0.92	2.87	2.66	21.11	6.36	6.22	0.336	0.338	0.333	0.331	0.331	0.333	0.383	0.385	0.38	0.377	0.378	0.38	137.5	116.6	38.9	3.5	1660	36.5	102.4	92.5	100.3	8.53
226.98	47.5632	3	3	168.338	121.543	81	177	M	23.6	16.3	40	10.2	50.9	4.16	54.4	3.51	21.6	76	28.8	24.3	28.5	0.95	2.26	2.2	18.39	6.84	6.68	0.342	0.343	0.363	0.362	0.365	0.36	0.389	0.39	0.411	0.41	0.414	0.409	157	110.3	33.9	3.5	1544	35.2	94.6	96.7	101.6	11.08
209.3	43.037	3	4	173.022	122.705	75	167	F	19.7	12.9	32.6	8.5	41.6	3.45	44.5	2.92	26.5	71	23.7	25.5	37.3	0.99	1.87	1.78	15.99	4.9	4.91	0.34	0.347	0.349	0.345	0.349	0.348	0.387	0.395	0.397	0.393	0.396	0.395	162.2	118.3	28.2	2.9	1331	35	94.6	107	107.7	14.18
197	60.2884	3	4	110.834	80.5731	78	168	F	19.9	13.5	33.4	8.6	42.6	3.44	45.5	2.89	15.5	61	24	21.6	25.5	0.95	1.74	1.7	15.21	5.45	5.43	0.34	0.341	0.358	0.355	0.36	0.356	0.387	0.388	0.407	0.403	0.408	0.404	116.3	100.5	28.5	2.9	1352	32.3	87.4	93.1	97.6	7.63
237.36	55.3526	3	4	142.88	102.24	73	166	M	24.2	15.6	39.8	10.5	50.9	3.28	53.6	2.64	21.4	75	29.6	27.2	28.6	0.97	2.86	3.47	23.25	6.57	6.51	0.251	0.332	0.353	0.354	0.355	0.345	0.294	0.379	0.401	0.402	0.403	0.392	121.1	123.8	34.7	2.6	1527	49.4	110.6	94.3	96.9	12.92
195.82	67.9494	3	4	95.6539	69.6748	64	151	F	19.6	12.5	32.1	8.5	41	2.65	43.2	2.14	21.8	65	23.5	28.5	33.6	1.11	2.51	2.52	18.91	4.67	4.57	0.324	0.304	0.347	0.345	0.349	0.342	0.371	0.349	0.395	0.393	0.397	0.389	103.4	132.7	28	2.1	1302	43.6	104	91.8	82.5	12.87
288.01		4	4			66	179	M	30.8	19.5	50.3	13.3	64.5	4.81	68.5	3.98	30	98.5	38.2	30.7	30.5	0.97	3.22	3.27	24.25	7.8	7.89	0.338	0.338	0.339	0.341	0.343	0.34	0.386	0.385	0.387	0.389	0.391	0.387	176.3	139.7	44.2	4	1848	41.3	111.3	104.6	107.7	16.77
179.21	50.9633	3	4	124.142	90.4142	43	175	M	24.8	15.1	40	10.7	51.3	3.66	54.3	3.01	5.7	60	30.4	19.6	9.4	0.86	2.6	2.37	19.73	6.29	6.4	0.324	0.33	0.333	0.337	0.327	0.332	0.371	0.377	0.38	0.384	0.374	0.379	74.7	89	35.5	3	1543	37.1	93.9	75.8	87.7	2.15
247.17	49.3361	4	4	247.495	170.058	61	161	F	21	13.9	35	9.1	44.6	3.32	47.4	2.75	33.6	81	25.4	31.2	41.5	0.95	2.1	1.94	16.81	5.74	5.51	0.341	0.342	0.35	0.353	0.357	0.351	0.388	0.389	0.398	0.401	0.405	0.399	143.5	145.4	30.1	2.8	1393	38.1	100.5	100.5	105.4	16.97
236.5	54.9261	3	4	143.2	102.268	82	174	M	23.6	15.7	39.3	10.2	50.2	3.94	53.5	3.29	26.5	80	28.8	26.4	33.1	0.93	2.32	2.32	18.9	6.3	6.32	0.344	0.347	0.351	0.352	0.355	0.351	0.391	0.394	0.399	0.4	0.403	0.399	136.4	120.1	33.8	3.3	1525	37.3	98.9	94.2	101.3	14.19
256.33	41.8158	3	4	217.355	151.192	60	178	M	32.4	20.2	52.6	14	67.5	5.12	71.8	4.26	18.2	90	40.3	28.4	20.2	0.94	3.42	3.35	24.74	7.82	7.71	0.338	0.341	0.337	0.335	0.334	0.337	0.385	0.388	0.384	0.382	0.381	0.384	116	129.1	46.5	4.3	1920	38.4	109.6	96.7	102.4	10.41
224	78.699	3	4	94.455	69.3123	46	173	F	23.6	15.3	38.8	10.2	49.7	3.84	52.9	3.21	16.1	69	28.8	23.1	23.4	0.84	2.03	1.99	17.11	6.59	6.68	0.336	0.336	0.345	0.349	0.348	0.345	0.383	0.383	0.392	0.397	0.396	0.393	53.1	107.3	33.8	3.2	1512	33.5	91	81.4	96.8	7.9
187.61	62.4655	3	4	101.918	74.2294	62	177	M	22.5	14.7	37.3	9.7	47.6	3.61	50.6	3	10.4	61	27.4	19.5	17	0.82	2.05	2.01	17.3	6.49	6.43	0.333	0.335	0.349	0.349	0.351	0.348	0.379	0.382	0.397	0.396	0.399	0.395	56.1	88.5	32.3	3	1463	34.5	88.9	74.2	90.9	4.85
271.09	61.5167	4	4	204.723	145.277	42	164	F	21.5	14.2	35.8	9.3	45.7	3.48	48.6	2.9	38.4	87	26.1	32.3	44.2	0.96	2.07	2.1	17.49	6	5.95	0.333	0.34	0.352	0.351	0.355	0.35	0.379	0.388	0.399	0.399	0.403	0.398	145.5	150.5	30.8	2.9	1418	40.2	103	105	109.1	18.86
195.35	66.1735	3	4	99.9215	73.0357	82	177	M	25	17.7	42.7	10.8	54.2	4.1	57.6	3.41	5.4	63	30.6	20.1	8.6	0.76	2.16	2.21	17.7	7.75	7.93	0.342	0.342	0.367	0.37	0.372	0.366	0.389	0.39	0.415	0.419	0.421	0.414	16.7	91.4	35.8	3.4	1614	32.9	85.7	69.7	91.4	1.98
250.22	62.9606	4	4	181.266	127.557	76	158	F	17.7	11.6	29.3	7.6	37.4	2.89	39.8	2.42	40.2	80	21.1	32	50.3	0.98	1.66	1.69	15.06	4.52	4.95	0.335	0.338	0.349	0.35	0.353	0.348	0.382	0.385	0.396	0.398	0.401	0.396	162.8	149	25.3	2.4	1229	40.8	100.5	104.9	107	19.82
197.8	58.3532	3	4	116.689	84.9618	78	180	M	24.8	16	40.8	10.7	52.2	3.86	55.4	3.19	8.6	64	30.4	19.8	13.4	0.82	2.4	2.28	19.01	7.01	7.02	0.338	0.339	0.344	0.344	0.346	0.344	0.385	0.387	0.392	0.392	0.394	0.391	59.8	89.8	35.6	3.2	1566	35.8	91.7	74.8	90.7	3.92
155.17	47.313	3	4	117.956	86.2386	34	162	F	19.4	12.3	31.7	8.4	40.6	3.09	43.2	2.58	8.8	52	23.3	19.8	16.9	0.82	1.71	1.64	14.68	4.78	4.9	0.335	0.336	0.342	0.336	0.344	0.34	0.382	0.383	0.389	0.383	0.391	0.388	42.1	92.2	27.8	2.6	1303	31.9	85.2	71.1	86.9	3.93
244.93	52.9044	3	4	154.849	110.209	78	181	M	29.8	19.1	48.9	12.9	62.5	4.64	66.4	3.84	15.6	82	36.8	25	19	0.87	2.89	2.95	22.45	8.21	8.47	0.331	0.331	0.344	0.344	0.349	0.343	0.378	0.377	0.391	0.391	0.396	0.391	73	113.7	42.7	3.8	1803	39.2	101.3	87.2	99.7	8.24
159.13	45.3208	3	4	125.064	90.1745	85	145	F	14.2	9.8	24.1	6.2	30.6	2.47	32.7	2.08	23.3	56	16.6	26.6	41.6	0.85	0.89	0.96	9.79	3.93	3.95	0.339	0.343	0.361	0.369	0.361	0.36	0.386	0.39	0.409	0.417	0.409	0.409	40.1	123.9	20.4	2.1	1075	25.4	78.9	83.3	98.4	9.72
208.95	39.5222	3	4	193.097	138.63	76	158	F	18.9	13.1	31.9	8.2	40.6	3.27	43.3	2.75	26.7	70	22.6	28	38.1	0.92	1.75	1.78	15.08	4.78	4.81	0.344	0.346	0.364	0.359	0.365	0.361	0.392	0.393	0.413	0.407	0.413	0.409	107.3	130.4	27	2.8	1306	34.6	93.8	92.7	100.5	13.55
253.6	49.1495	3	4	177	126.047	39	172	M	29.6	17.1	46.7	12.8	60.3	4.26	63.8	3.49	15.2	79	36.7	26.7	19.3	0.89	2.79	2.78	21.54	7.59	7.4	0.326	0.326	0.318	0.319	0.319	0.32	0.373	0.372	0.364	0.365	0.365	0.366	69.9	121.4	42.5	3.5	1747	37.5	102.8	88.2	98.5	8.07
233.36	55.7621	4	4	196.846	135.785	79	160	M	21.4	14.4	35.9	9.3	45.7	3.23	48.4	2.65	34.2	82.6	26	32.3	41.4	1.02	2.41	2.44	18.93	5.12	5.35	0.343	0.345	0.354	0.358	0.359	0.354	0.39	0.393	0.402	0.406	0.407	0.402	236	146.7	30.7	2.7	1414	42	105.4	105.2	103.4	18.92
188.22	57.1233	3	4	111.883	80.9639	67	167.5	M	23	15.4	38.4	10	49	3.74	52.1	3.11	10.9	63	28	22.5	17.3	0.81	2.02	2.04	16.75	6.48	6.5	0.338	0.344	0.355	0.352	0.355	0.353	0.385	0.391	0.403	0.4	0.403	0.401	27.3	102.1	33	3.1	1495	32.8	88.6	75.1	92.7	5.04
262	42.6632	3	4	214.188	147.116	81	175	M	24.2	15.8	40	10.5	51.1	4.01	54.5	3.36	32.5	87	29.5	28.4	37.4	0.96	2.43	2.46	19.83	6.41	6.55	0.337	0.336	0.349	0.35	0.353	0.348	0.384	0.383	0.397	0.398	0.401	0.396	171.6	129.1	34.6	3.4	1546	40.3	103.1	101.3	105.1	17.52
169.09	26.7692	3	4	252.111	176.465	48	158	F	18.1	11.6	29.7	7.8	38.1	3.09	40.7	2.61	18.3	59	21.7	23.6	31.1	0.87	1.52	1.53	13.89	4.47	4.5	0.328	0.336	0.345	0.345	0.339	0.342	0.374	0.383	0.392	0.392	0.386	0.389	55.6	109.9	26	2.6	1248	31.9	88.5	81.6	94.2	9.17
317.61	55.134	4	2	264.52	173.153	56	163	F	22.5	14.9	37.5	9.7	47.8	3.79	51	3.17	59	110	27.4	41.4	53.6	1.08	2.41	2.42	19.71	5.71	5.26	0.33	0.33	0.355	0.353	0.355	0.351	0.376	0.376	0.402	0.401	0.403	0.399	284.1	192.6	32.3	3.2	1471	46.3	116.8	131.9	122.5	28.37
207	24.4351	3	3	344.943	240.707	43	162	F	19.7	12.3	32	8.5	41.1	3.17	43.7	2.65	25.4	69.1	23.7	26.3	36.7	0.97	1.94	1.88	16.46	4.75	4.75	0.328	0.327	0.338	0.338	0.341	0.337	0.374	0.373	0.385	0.385	0.388	0.384	137.7	122.5	28.3	2.7	1314	37.5	97.7	94.3	97.6	14.05
250.13	44.1086	3	4	197.742	138.423	67	171	F	22	14.1	36.1	9.5	46.2	3.76	49.4	3.17	26.6	76	26.7	26	35	0.91	2.09	1.93	17.24	5.91	5.87	0.334	0.334	0.346	0.343	0.349	0.344	0.381	0.381	0.393	0.39	0.397	0.392	98.8	120.8	31.5	3.2	1436	36.1	96.5	92.8	101.6	13.78
169	46.5433	3	4	129.31	93.6288	57	163	F	18.3	12	30.3	7.9	38.7	3.08	41.3	2.58	15.7	57	21.9	21.5	27.6	0.84	1.57	1.5	14.09	4.82	4.74	0.337	0.338	0.35	0.349	0.348	0.348	0.384	0.385	0.398	0.397	0.396	0.396	58.8	99.8	26.2	2.6	1261	31.8	86.3	77	91.6	7.81
247.56	53.2412	4	4	223.095	154.179	71	156	F	22.2	12.2	34.4	9.6	44.5	3.61	47.6	3.04	34.4	82	26.9	33.7	42	0.98	1.8	1.76	15.3	5.93	4.32	0.334	0.336	0.315	0.231	0.378	0.309	0.381	0.383	0.361	0.272	0.428	0.354	144.4	156.8	31.8	3	1397	33	99.1	106.7	108.7	16.45
262.22	43.2755	3	4	211.043	146.259	51	178	M	32.1	19.7	51.8	13.9	66.5	4.93	70.6	4.08	16.4	87	39.9	27.5	18.9	0.97	3.51	3.38	25.13	7.42	7.43	0.333	0.333	0.333	0.332	0.333	0.333	0.379	0.38	0.38	0.379	0.38	0.38	147.6	124.8	46	4.1	1894	39.4	110.1	97	100.1	9.65
196	38.4038	3	4	186.845	131.716	53	164	F	22	13.5	35.5	9.5	45.6	3.5	48.5	2.92	19.5	68	26.7	25.3	28.6	0.89	1.92	1.99	16.5	5.42	5.53	0.337	0.337	0.335	0.33	0.336	0.334	0.384	0.384	0.381	0.376	0.383	0.381	71.9	117.6	31.5	2.9	1418	34.2	94.2	85.9	96.4	10.09
298.33	57.7713	4	4	239.851	166.066	66	179	M	31.2	20	51.2	13.5	65.5	4.9	69.5	4.06	29	98.5	38.6	30.7	29.4	0.93	3.08	3.15	23.49	8.46	8.52	0.338	0.337	0.344	0.343	0.349	0.344	0.385	0.384	0.391	0.39	0.396	0.391	125	139.7	44.6	4.1	1871	40.4	108.5	101.4	109	15.39
230.67	50.377	4	4	224.431	153.797	86	159	F	21.5	14.3	35.8	9.3	45.6	3.22	48.3	2.64	28.7	77	26	30.5	37.3	1.02	2.83	2.39	19.91	5.15	5.16	0.318	0.33	0.356	0.355	0.362	0.352	0.364	0.376	0.404	0.403	0.41	0.4	222.3	141.5	30.8	2.6	1412	43.6	106.6	102.1	99.7	16.78
238	61.2547	4	3	174.273	119.988	82	158	M	21.1	14.4	35.4	9.1	45.1	3.45	48	2.87	33	81	25.5	32.4	40.8	0.98	2.22	2.21	17.68	5.22	5.26	0.34	0.34	0.36	0.358	0.363	0.358	0.387	0.388	0.409	0.407	0.411	0.406	158.1	147.5	30.2	2.9	1406	39.8	103.5	103.9	105.5	17.34
		32
[truncated: 5 more columns]
